# Supplementary material for: Contribution of Metabolomics to Multiple Sclerosis Diagnosis, Prognosis and Treatment
Source: Int J Mol Sci. 2021 Oct 15;22(20):11112. doi: 10.3390/ijms222011112 (PMC8541167; doi:10.3390/ijms222011112)
Supplement: Supplementary file 1 [file ijms-22-11112-s001.zip]

Archive with 1 entries (1 files):
- ijms-1402748-supplementary.pdf
